# Supplementary material for: Annotating RNA motifs in sequences and alignments
Source: Nucleic Acids Res. 2014 Dec 17;43(2):691–8. doi: 10.1093/nar/gku1327 (PMC4333381; doi:10.1093/nar/gku1327)
Supplement: SUPPLEMENTARY DATA [file supp_gku1327_nar-02481-r-2014-File003.csv]

RfamID	RMfamID	Source
5S_rRNA	GNRA	This_study
5S_rRNA	sarcin-ricin-2	PMID:21552257
5S_rRNA	twist_up	PMID:21976732
ACEA_U3	k-turn-1	PMID:20562215
Acido-Lenti-1	UMAC	This_study
alpha_tmRNA	GNRA	This_study
alpha_tmRNA	T-loop	This_study
Archaea_SRP	GNRA	This_study
Archaea_SRP	k-turn-1	PMID:20562215
Archaea_SRP	SRP_S_domain	This_study
Bacteria_large_SRP	GNRA	This_study
Bacteria_large_SRP	SRP_S_domain	This_study
Bacteria_small_SRP	GNRA	This_study
Bacteria_small_SRP	SRP_S_domain	This_study
Bacteroidales-1	tandem-GA	PMID:21552257
Betaproteobacteria_toxic_sRNA	Terminator1	This_study
Betaproteobacteria_toxic_sRNA	Terminator2	This_study
beta_tmRNA	T-loop	This_study
C4	CUYG	PMID:20230605
C4	GNRA	PMID:20230605
C4	UNCG	PMID:20230605
c-di-GMP-I	GNRA	This_study
c-di-GMP-II	k-turn-2	PMID:20705859,PMID:20562215
Clostridiales-1	tandem-GA	PMID:21552257
Cobalamin	k-turn-1	PMID:21552257
CrcZ	CRC_binding	PMID:20080802
CRISPR-DR56	tandem-GA	PMID:21552257
cspA	Terminator1	This_study
cspA	Terminator2	This_study
CsrB	CsrA_binding	This_study
CsrB	Terminator1	This_study
CsrB	Terminator2	This_study
CsrC	CsrA_binding	This_study
ctRNA_pGA1	Terminator1	This_study
ctRNA_pGA1	Terminator2	This_study
ctRNA_pND324	Terminator1	This_study
ctRNA_pND324	Terminator2	This_study
ctRNA_pT181	Terminator1	This_study
ctRNA_pT181	Terminator2	This_study
Cyano-2	GNRA	This_study
cyano_tmRNA	T-loop	This_study
Dictyoglomi-1	sarcin-ricin-1	PMID:21552257
Dictyoglomi-1	sarcin-ricin-2	PMID:21552257
Dictyostelium_SRP	GNRA	This_study
Dictyostelium_SRP	SRP_S_domain	This_study
DnaX	tandem-GA	PMID:21552257
Entero_CRE	C-loop	PMID:21552257
Fungi_SRP	GNRA	This_study
Fungi_SRP	SRP_S_domain	This_study
GcvB	Terminator1	This_study
GcvB	Terminator2	This_study
GEMM-II	tandem-GA	PMID:21552257
GlmZ_SraJ	Terminator1	This_study
GlmZ_SraJ	Terminator2	This_study
glnA	sarcin-ricin-1	PMID:21552257
glnA	sarcin-ricin-2	PMID:21552257
GOLLD	sarcin-ricin-1	PMID:21552257
GOLLD	sarcin-ricin-2	PMID:21552257
group-II-D1D4-1	GNRA	This_study
group-II-D1D4-1	sarcin-ricin-1	PMID:21552257
group-II-D1D4-1	sarcin-ricin-2	PMID:21552257
group-II-D1D4-2	GNRA	This_study
group-II-D1D4-3	GNRA	This_study
group-II-D1D4-4	GNRA	This_study
group-II-D1D4-5	GNRA	This_study
group-II-D1D4-6	GNRA	This_study
group-II-D1D4-7	GNRA	This_study
Hammerhead_3	tandem-GA	PMID:21552257
Hammerhead_II	tandem-GA	PMID:21552257
HCV_SLVII	sarcin-ricin-1	PMID:21552257
HCV_SLVII	sarcin-ricin-2	PMID:21552257
His_leader	Terminator1	This_study
His_leader	Terminator2	This_study
IMES-2	GNRA	This_study
Intron_gpII	Domain-V	This_study
Intron_gpII	GNRA	This_study
Intron_gpI	sarcin-ricin-1	PMID:21552257
Intron_gpI	sarcin-ricin-2	PMID:21552257
Intron_gpI	tandem-GA	PMID:21552257
IRES_Aptho	GNRA	This_study
IRES_c-myc	C-loop	PMID:21552257
IRES_FGF2	tandem-GA	PMID:21552257
IRES_HCV	sarcin-ricin-1	PMID:21552257
IRES_HCV	sarcin-ricin-2	PMID:21552257
IRES_Kv1_4	tandem-GA	PMID:21552257
IRES_Picorna	GNRA	This_study
IsrR	Terminator1	This_study
IsrR	Terminator2	This_study
L10_leader	k-turn-1	PMID:21552257
L10_leader	Terminator1	This_study
L10_leader	Terminator2	This_study
L20_leader	Terminator1	This_study
L20_leader	Terminator2	This_study
lactis-plasmid	tandem-GA	PMID:21552257
LR-PK1	tandem-GA	PMID:21552257
Lysine	k-turn-1	PMID:20562215;PMID:21552257
Lysine	sarcin-ricin-2	PMID:21552257
Lysine	tandem-GA	PMID:21552257
mascRNA-menRNA	T-loop	This_study
Metazoa_SRP	GNRA	This_study
Metazoa_SRP	k-turn-1	PMID:20562215
Metazoa_SRP	SRP_S_domain	This_study
MicC	Terminator1	This_study
MicC	Terminator2	This_study
MicX	Terminator1	This_study
MicX	Terminator2	This_study
MOCO_RNA_motif	GNRA	This_study
MOCO_RNA_motif	tandem-GA	PMID:21552257
OLE	GNRA	This_study
OmrA-B	Terminator1	This_study
OmrA-B	Terminator2	This_study
Phe_leader	Terminator1	This_study
Phe_leader	Terminator2	This_study
Plant_SRP	GNRA	This_study
Plant_SRP	k-turn-1	PMID:20562215
Plant_SRP	SRP_S_domain	This_study
Protozoa_SRP	GNRA	This_study
Protozoa_SRP	SRP_S_domain	This_study
PrrB_RsmZ	CsrA_binding	This_study
PrrF	Terminator1	This_study
PrrF	Terminator2	This_study
Pseudomon-1	Terminator1	This_study
Pseudomon-1	Terminator2	This_study
purD	tandem-GA	PMID:21552257
Pyrobac-1	tandem-GA	PMID:21552257
PyrR	Terminator1	This_study
PyrR	Terminator2	This_study
Qrr	Terminator1	This_study
Qrr	Terminator2	This_study
QUAD	C-loop	PMID:21552257
rimP	Terminator1	This_study
rimP	Terminator2	This_study
rli38	Terminator1	This_study
rli38	Terminator2	This_study
RNAI	Terminator1	This_study
RNAI	Terminator2	This_study
RNase_MRP	GNRA	This_study
RNase_MRP	k-turn-1	PMID:20562215;PMID:21552257
RNaseP_arch	GNRA	PMID:8610158
RNaseP_arch	k-turn-1	PMID:20562215
RNaseP_bact_a	docking_elbow	PMID:23580544
RNaseP_bact_a	GNRA	PMID:8610158
RNaseP_bact_a	k-turn-1	PMID:20562215
RNaseP_bact_a	pK-turn	This_study
RNaseP_bact_a	T-loop	PMID:12756321
RNaseP_bact_a	U-turn	PMID:15459389
RNaseP_bact_a	UNCG	PMID:10500154
RNaseP_bact_b	docking_elbow	PMID:23580544
RNaseP_bact_b	GNRA	PMID:8610158
RNaseP_bact_b	k-turn-1	PMID:20562215
RNaseP_bact_b	sarcin-ricin-1	PMID:21552257
RNaseP_bact_b	sarcin-ricin-2	PMID:21552257
RNase_P	GNRA	PMID:8610158
RNaseP_nuc	GNRA	PMID:8610158
RNaseP_nuc	k-turn-1	PMID:20562215
rnk_leader	Terminator1	This_study
rnk_leader	Terminator2	This_study
rnk_pseudo	Terminator1	This_study
rnk_pseudo	Terminator2	This_study
RsaE	Terminator1	This_study
RsaE	Terminator2	This_study
rsmX	CsrA_binding	This_study
rsmX	Terminator1	This_study
rsmX	Terminator2	This_study
RsmY	CsrA_binding	This_study
RtT	tandem-GA	PMID:21552257
RyeB	Terminator1	This_study
RyeB	Terminator2	This_study
SAM	k-turn-1	This_study
sanguinis-hairpin	tandem-GA	PMID:21552257
SCARNA17	tandem-GA	PMID:21552257
SCARNA18	k-turn-1	PMID:21552257
SCARNA18	k-turn-2	PMID:21552257
serC	GNRA	This_study
sn2317	k-turn-1	PMID:21552257
sn2317	k-turn-2	PMID:21552257
sn668	k-turn-1	PMID:21552257
sn668	k-turn-2	PMID:21552257
snoMe28S-Am2634	k-turn-1	PMID:21552257
snoMe28S-Am2634	k-turn-2	PMID:21552257
snoMe28S-Cm788	k-turn-1	PMID:21552257
snoMe28S-Cm788	k-turn-2	PMID:21552257
snoPyro_CD	k-turn-1	PMID:21552257
snoR11	k-turn-1	PMID:21552257
snoR11	k-turn-2	PMID:21552257
snoR1	k-turn-1	PMID:21552257
snoR1	k-turn-2	PMID:21552257
snoR20a	k-turn-1	PMID:21552257
snoR20a	k-turn-2	PMID:21552257
snoZ221_snoR21b	k-turn-1	PMID:21552257
snoZ221_snoR21b	k-turn-2	PMID:21552257
snoR21	k-turn-1	PMID:21552257
snoR21	k-turn-2	PMID:21552257
snoR24	k-turn-1	PMID:21552257
snoR24	k-turn-2	PMID:21552257
snoR26	k-turn-1	PMID:21552257
snoR26	k-turn-2	PMID:21552257
snoR27	k-turn-1	PMID:21552257
snoR27	k-turn-2	PMID:21552257
snoR2	k-turn-1	PMID:21552257
snoR30	k-turn-1	PMID:21552257
snoR30	k-turn-2	PMID:21552257
snoR31_Z110_Z27	tandem-GA	PMID:21552257
snoR38	k-turn-1	PMID:21552257
snoR38	k-turn-2	PMID:21552257
snoR41	k-turn-1	PMID:21552257
snoR41	k-turn-2	PMID:21552257
snoR53Y	k-turn-1	PMID:21552257
snoR53Y	k-turn-2	PMID:21552257
snoR64	k-turn-1	PMID:21552257
snoR64	k-turn-2	PMID:21552257
snoR64	tandem-GA	PMID:21552257
snoR66	k-turn-1	PMID:21552257
snoR66	k-turn-2	PMID:21552257
snoR69Y	k-turn-1	PMID:21552257
snoR69Y	k-turn-2	PMID:21552257
snoR77	k-turn-1	PMID:21552257
snoR77	k-turn-2	PMID:21552257
snoR77Y	k-turn-1	PMID:21552257
snoR77Y	k-turn-2	PMID:21552257
SNORA28	k-turn-1	PMID:21552257
SNORA28	k-turn-2	PMID:21552257
SNORA2	k-turn-1	PMID:21552257
SNORA2	k-turn-2	PMID:21552257
SNORA3	k-turn-1	PMID:21552257
SNORA3	k-turn-2	PMID:21552257
SNORA62	k-turn-1	PMID:21552257
SNORA62	k-turn-2	PMID:21552257
SNORA73	k-turn-1	This_study
SNORD103	k-turn-1	PMID:21552257
SNORD103	k-turn-2	PMID:21552257
SNORD109A	tandem-GA	PMID:21552257
SNORD110	k-turn-1	PMID:21552257
SNORD110	k-turn-2	PMID:21552257
SNORD112	k-turn-1	PMID:21552257
SNORD112	k-turn-2	PMID:21552257
SNORD113	k-turn-1	PMID:21552257
SNORD113	k-turn-2	PMID:21552257
SNORD113	tandem-GA	PMID:21552257
SNORD11	tandem-GA	PMID:21552257
SNORD121A	k-turn-1	PMID:21552257
SNORD121A	k-turn-2	PMID:21552257
SNORD124	k-turn-1	PMID:21552257
SNORD124	k-turn-2	PMID:21552257
SNORD126	k-turn-1	PMID:21552257
SNORD126	k-turn-2	PMID:21552257
SNORD14	k-turn-1	PMID:20562215;PMID:21552257
SNORD14	k-turn-2	PMID:21552257
SNORD15	k-turn-1	PMID:21552257
SNORD15	k-turn-2	PMID:21552257
SNORD16	k-turn-1	PMID:21552257
SNORD16	k-turn-2	PMID:21552257
SNORD19	k-turn-1	PMID:21552257
SNORD19	k-turn-2	PMID:21552257
SNORD22	k-turn-1	PMID:21552257
SNORD22	k-turn-2	PMID:21552257
SNORD23	k-turn-1	PMID:21552257
SNORD23	k-turn-2	PMID:21552257
SNORD24	k-turn-1	PMID:21552257
SNORD24	k-turn-2	PMID:21552257
SNORD25	k-turn-1	PMID:21552257
SNORD25	k-turn-2	PMID:21552257
SNORD27	k-turn-1	PMID:21552257
SNORD27	k-turn-2	PMID:21552257
SNORD29	k-turn-1	PMID:21552257
SNORD29	k-turn-2	PMID:21552257
SNORD33	k-turn-1	PMID:21552257
SNORD33	k-turn-2	PMID:21552257
SNORD34	k-turn-1	PMID:21552257
SNORD34	k-turn-2	PMID:21552257
SNORD36	k-turn-1	PMID:21552257
SNORD36	k-turn-2	PMID:21552257
SNORD43	k-turn-1	PMID:21552257
SNORD43	k-turn-2	PMID:21552257
SNORD45	k-turn-1	PMID:21552257
SNORD45	k-turn-2	PMID:21552257
SNORD47	k-turn-1	PMID:21552257
SNORD47	k-turn-2	PMID:21552257
SNORD50	k-turn-1	PMID:21552257
SNORD50	k-turn-2	PMID:21552257
SNORD52	k-turn-1	PMID:21552257
SNORD52	k-turn-2	PMID:21552257
SNORD53_SNORD92	k-turn-1	PMID:21552257
SNORD53_SNORD92	k-turn-2	PMID:21552257
SNORD56	k-turn-1	PMID:21552257
SNORD56	k-turn-2	PMID:21552257
SNORD58	k-turn-1	PMID:21552257
SNORD58	k-turn-2	PMID:21552257
SNORD59	k-turn-1	PMID:21552257
SNORD59	k-turn-2	PMID:21552257
SNORD60	k-turn-1	PMID:21552257
SNORD60	k-turn-2	PMID:21552257
SNORD61	k-turn-1	PMID:21552257
SNORD61	k-turn-2	PMID:21552257
SNORD63	k-turn-1	PMID:21552257
SNORD63	k-turn-2	PMID:21552257
SNORD66	k-turn-1	PMID:21552257
SNORD66	k-turn-2	PMID:21552257
SNORD70	k-turn-1	PMID:21552257
SNORD70	k-turn-2	PMID:21552257
SNORD71	tandem-GA	PMID:21552257
SNORD72	k-turn-1	PMID:21552257
SNORD72	k-turn-2	PMID:21552257
SNORD75	k-turn-1	PMID:21552257
SNORD75	k-turn-2	PMID:21552257
SNORD82	tandem-GA	PMID:21552257
SNORD88	k-turn-1	PMID:21552257
SNORD88	k-turn-2	PMID:21552257
SNORD89	k-turn-1	PMID:21552257
SNORD89	k-turn-2	PMID:21552257
SNORD91	k-turn-1	PMID:21552257
SNORD91	k-turn-2	PMID:21552257
SNORD93	k-turn-1	PMID:21552257
SNORD93	k-turn-2	PMID:21552257
SNORD94	k-turn-1	PMID:21552257
SNORD94	k-turn-2	PMID:21552257
SNORD95	k-turn-1	PMID:21552257
SNORD95	k-turn-2	PMID:21552257
SNORD96	k-turn-1	PMID:21552257
SNORD96	k-turn-2	PMID:21552257
SNORD99	tandem-GA	PMID:21552257
SNORND10	tandem-GA	PMID:21552257
snoTBR17	tandem-GA	PMID:21552257
snoU18	tandem-GA	PMID:21552257
snoU2-30	k-turn-1	PMID:21552257
snoU2-30	k-turn-2	PMID:21552257
snoU40	tandem-GA	PMID:21552257
snoU54	k-turn-1	PMID:21552257
snoU54	k-turn-2	PMID:21552257
snoU61	k-turn-1	PMID:21552257
snoU61	k-turn-2	PMID:21552257
snoU6-47	k-turn-1	PMID:21552257
snoU6-47	k-turn-2	PMID:21552257
snoU6-53	k-turn-1	PMID:21552257
snoU6-53	k-turn-2	PMID:21552257
snoU83B	k-turn-1	PMID:21552257
snoU83B	k-turn-2	PMID:21552257
snoU83	k-turn-1	PMID:21552257
snoU83	k-turn-2	PMID:21552257
snoU97	k-turn-1	PMID:21552257
snoU97	k-turn-2	PMID:21552257
snoZ107_R87	k-turn-1	PMID:21552257
snoZ107_R87	k-turn-2	PMID:21552257
snoZ118	k-turn-1	PMID:21552257
snoZ118	k-turn-2	PMID:21552257
snoZ152	k-turn-1	PMID:21552257
snoZ152	k-turn-2	PMID:21552257
snoZ157	k-turn-1	PMID:21552257
snoZ157	k-turn-2	PMID:21552257
snoZ162	k-turn-1	PMID:21552257
snoZ162	k-turn-2	PMID:21552257
snoZ163	k-turn-1	PMID:21552257
snoZ163	k-turn-2	PMID:21552257
snoZ168	k-turn-1	PMID:21552257
snoZ168	k-turn-2	PMID:21552257
snoZ169	k-turn-1	PMID:21552257
snoZ169	k-turn-2	PMID:21552257
snoZ182	k-turn-1	PMID:21552257
snoZ182	k-turn-2	PMID:21552257
snoZ196	k-turn-1	PMID:21552257
snoZ196	k-turn-2	PMID:21552257
snoZ223	k-turn-1	PMID:21552257
snoZ223	k-turn-2	PMID:21552257
snoZ267	k-turn-1	PMID:21552257
snoZ267	k-turn-2	PMID:21552257
snoZ278	k-turn-1	PMID:21552257
snoZ278	k-turn-2	PMID:21552257
snoZ30	k-turn-1	PMID:21552257
snoZ30	k-turn-2	PMID:21552257
snoZ43	k-turn-1	PMID:21552257
snoZ43	k-turn-2	PMID:21552257
snR10	k-turn-1	PMID:21552257
snR10	k-turn-2	PMID:21552257
snR75	tandem-GA	PMID:21552257
snR8	tandem-GA	PMID:21552257
Spot_42	Terminator1	This_study
Spot_42	Terminator2	This_study
sR4	k-turn-1	PMID:21552257
sR4	k-turn-2	PMID:21552257
sR4	tandem-GA	PMID:21552257
sraA	Terminator1	This_study
sraA	Terminator2	This_study
SSU_rRNA_archaea	GNRA	This_study
SSU_rRNA_archaea	k-turn-1	PMID:20562215
SSU_rRNA_archaea	right_angle-2	PMID:22999957
SSU_rRNA_archaea	T-loop	This_study
SSU_rRNA_archaea	U-turn	PMID:10891269
SSU_rRNA_bacteria	GNRA	This_study
SSU_rRNA_bacteria	k-turn-1	PMID:20562215
SSU_rRNA_bacteria	right_angle-2	PMID:22999957
SSU_rRNA_bacteria	T-loop	This_study
SSU_rRNA_bacteria	UNCG	PMID:11071808
SSU_rRNA_bacteria	U-turn	PMID:10891269
SSU_rRNA_eukarya	GNRA	This_study
SSU_rRNA_eukarya	k-turn-1	PMID:20562215
SSU_rRNA_eukarya	right_angle-2	PMID:22999957
SSU_rRNA_eukarya	tandem-GA	This_study
SSU_rRNA_eukarya	T-loop	This_study
STnc100	Terminator1	This_study
STnc100	Terminator2	This_study
STnc130	Terminator1	This_study
STnc130	Terminator2	This_study
STnc150	Terminator1	This_study
STnc150	Terminator2	This_study
STnc240	Terminator1	This_study
STnc240	Terminator2	This_study
STnc370	Terminator1	This_study
STnc370	Terminator2	This_study
STnc40	Terminator1	This_study
STnc40	Terminator2	This_study
STnc430	Terminator1	This_study
STnc430	Terminator2	This_study
STnc490k	Terminator1	This_study
suhB	Terminator1	This_study
suhB	Terminator2	This_study
T-box	docking_elbow	PMID:23580544
T-box	k-turn-1	PMID:21552257;PMID:20562215
T-box	sarcin-ricin-1	PMID:21552257
T-box	sarcin-ricin-2	PMID:21552257
T-box	tandem-GA	PMID:21552257
Telomerase-vert	k-turn-1	This_study
Termite-leu	Terminator1	This_study
Termite-leu	Terminator2	This_study
Thr_leader	Terminator1	This_study
Thr_leader	Terminator2	This_study
tmRNA	GNRA	This_study
tmRNA	U-turn	PMID:16595798
tmRNA	T-loop	PMID:11904186
tRNA-Sec	T-loop	This_study
tRNA	T-loop	This_study
Trp_leader	Terminator1	This_study
Trp_leader	Terminator2	This_study
TwoAYGGAY	CsrA_binding	This_study
TwoAYGGAY	tandem-GA	PMID:21552257
U3	k-turn-1	PMID:21552257
U3	k-turn-2	PMID:21552257
U3	tandem-GA	PMID:21552257
U4atac	k-turn-1	PMID:21552257
U4atac	k-turn-2	PMID:10545122;PMID:20562215;PMID:21552257
U4	k-turn-2	PMID:10545122,PMID:20562215
U6	Domain-V	This_study
VrrA	Terminator1	This_study
VrrA	Terminator2	This_study
ykoK	GNRA	This_study
